# Supplementary material for: Consumer Profile and Drivers Influencing Consumer Behavior towards Fondillón, a European Protected Naturally Sweet Red Wine
Source: Foods. 2021 Nov 1;10(11):2651. doi: 10.3390/foods10112651 (PMC8618339; doi:10.3390/foods10112651)
Supplement: Supplementary file 1 [file foods-10-02651-s001.zip]

Archive with 1 entries (1 files):
- foods-1373463-supplementary.pdf
